# Supplementary material for: Monitoring of Heavy Metals and Pesticide Residues of Herbal Decoctions in Traditional Korean Medicine Clinics in Korea
Source: Int J Environ Res Public Health. 2022 Jul 12;19(14):8523. doi: 10.3390/ijerph19148523 (PMC9317733; doi:10.3390/ijerph19148523)
Supplement: Supplementary file 1 [file ijerph-19-08523-s001.zip]

Archive with 1 entries (1 files):
- ijerph-1742806-supplementary.pdf
